# Supplementary material for: LINC00261 and the Adjacent Gene FOXA2 Are Epithelial Markers and Are Suppressed during Lung Cancer Tumorigenesis and Progression
Source: Noncoding RNA. 2018 Dec 28;5(1):2. doi: 10.3390/ncrna5010002 (PMC6468413; doi:10.3390/ncrna5010002)
Supplement: Supplementary file 1 [file ncrna-05-00002-s001.zip]

Archive with 2 entries (2 files):
- Figure S2-HighRes.pdf
- ncrna-401971-Supplementary.docx
